# Supplementary material for: Inferring the Population Expansions in Peopling of Japan
Source: PLoS One. 2011 Jun 29;6(6):e21509. doi: 10.1371/journal.pone.0021509 (PMC3126835; doi:10.1371/journal.pone.0021509)
Supplement: Table S1 — List of 952 mtDNA genomes identified in modern Japanese. This file described the haplogroup status and the reference information about 952 Japanese mtDNA genomes. (XLS) [file pone.0021509.s003.xls]

## Sheet: TableS1
Table S1. List of 952 mtDNA genomes identified in modern Japanese.
Haplogroups	Accession Numbers	Sample Names	References	Notes
A	AP008265.1	TCsq0006	[30]
A	AP008276.1	TCsq0017	[30]
A	AP008290.1	TCsq0031	[30]
A	AP008307.1	TCsq0048	[30]
A	AP008322.1	TCsq0063	[30]
A	AP008324.1	TCsq0065	[30]
A	AP008340.1	TCsq0081	[30]
A	AP008343.1	TCsq0084	[30]
A	AP008349.1	PDsq0006	[30]
A	AP008363.1	PDsq0025	[30]
A	AP008364.1	PDsq0026	[30]
A	AP008396.1	PDsq0072	[30]
A	AP008433.1	PDsq0135	[30]
A	AP008459.1	KAsq0021	[30]
A	AP008461.1	KAsq0023	[30]
A	AP008471.1	KAsq0033	[30]
A	AP008510.1	KAsq0072	[30]
A	AP008532.1	KAsq0095	[30]
A	AP008538.1	ONsq0002	[30]
A	AP008547.1	ONsq0016	[30]
A	AP008562.1	ONsq0038	[30]
A	AP008576.1	ONsq0060	[30]
A	AP008581.1	ONsq0067	[30]
A	AP008596.1	ONsq0092	[30]
A	AP008606.1	ONsq0106	[30]
A	AP008617.1	ONsq0125	[30]
A	AP008622.1	ONsq0135	[30]
A	AP008644.1	HNsq0157	[30]
A	AP008657.1	HNsq0170	[30]
A	AP008694.1	HNsq0218	[30]
A	AP008707.1	HNsq0233	[30]
A	AP008741.1	NDsq0028	[30]
A	AP008743.1	NDsq0033	[30]
A	AP008747.1	NDsq0045	[30]
A	AP008748.1	NDsq0046	[30]
A	AP008761.1	NDsq0077	[30]
A	AP008762.1	NDsq0086	[30]
A	AP008785.1	NDsq0139	[30]
A	AP008791.1	NDsq0157	[30]
A	AP008822.1	NDsq0218	[30]
A	AP008835.1	JDsq0013	[30]
A	AP008853.1	JDsq0034	[30]
A	AP008867.1	JDsq0049	[30]
A	AP008874.1	JDsq0057	[30]
A	AP008878.1	JDsq0061	[30]
A	AP008883.1	JDsq0066	[30]
A	AP008893.1	JDsq0077	[30]
A	AP008914.1	JDsq0098	[30]
A	AP009429.1	mdmd11	[54]
A	AP009452.1	mdmd34	[54]
A	AP009455.1	mdmd37	[54]
A	AP009468.1	mdmd50	[54]
A	AP010675.1	SCsq0015	[56]
A	AP010699.1	SCsq0039	[56]
A	AP010701.1	SCsq0041	[56]
A	AP010709.1	SCsq0049	[56]
A	AP010724.1	SCsq0064	[56]
A	AP010745.1	SCsq0085	[56]
A	AP010746.1	SCsq0086	[56]
A	AP010832.1	EH1061	[59]
A	AP010833.1	TK1057	[59]
A	AP010976.1	SPsq0009	[58]
A	AP010989.1	SPsq0023	[58]
A	AP010994.1	SPsq0028	[58]
A	AP011024.1	SPsq0059	[58]
A	AP011026.1	SPsq0061	[58]
A	AP011027.1	SPsq0062	[58]
A	AP011030.1	SPsq0065	[58]
A	AP011037.1	SPsq0074	[58]
A	AP011038.1	SPsq0075	[58]
B4	AP008257.1	GCsq0021	[30]
B4	AP008262.1	TCsq0003	[30]
B4	AP008269.1	TCsq0010	[30]	CORRECTED
B4	AP008281.1	TCsq0022	[30]
B4	AP008298.1	TCsq0039	[30]
B4	AP008325.1	TCsq0066	[30]
B4	AP008335.1	TCsq0076	[30]
B4	AP008346.1	PDsq0003	[30]
B4	AP008355.1	PDsq0014	[30]
B4	AP008384.1	PDsq0051	[30]
B4	AP008393.1	PDsq0067	[30]
B4	AP008412.1	PDsq0103	[30]
B4	AP008415.1	PDsq0112	[30]
B4	AP008423.1	PDsq0121	[30]
B4	AP008425.1	PDsq0123	[30]
B4	AP008436.1	PDsq0139	[30]
B4	AP008450.1	KAsq0012	[30]
B4	AP008470.1	KAsq0032	[30]
B4	AP008472.1	KAsq0034	[30]
B4	AP008482.1	KAsq0044	[30]
B4	AP008492.1	KAsq0054	[30]
B4	AP008512.1	KAsq0074	[30]
B4	AP008516.1	KAsq0079	[30]
B4	AP008521.1	KAsq0084	[30]
B4	AP008540.1	ONsq0009	[30]
B4	AP008550.1	ONsq0022	[30]
B4	AP008563.1	ONsq0039	[30]
B4	AP008567.1	ONsq0043	[30]
B4	AP008570.1	ONsq0049	[30]
B4	AP008594.1	ONsq0089	[30]
B4	AP008595.1	ONsq0091	[30]
B4	AP008597.1	ONsq0093	[30]
B4	AP008601.1	ONsq0098	[30]
B4	AP008603.1	ONsq0102	[30]
B4	AP008604.1	ONsq0104	[30]
B4	AP008640.1	HNsq0153	[30]
B4	AP008650.1	HNsq0163	[30]
B4	AP008654.1	HNsq0167	[30]
B4	AP008661.1	HNsq0174	[30]
B4	AP008665.1	HNsq0178	[30]
B4	AP008669.1	HNsq0182	[30]
B4	AP008682.1	HNsq0195	[30]
B4	AP008688.1	HNsq0212	[30]
B4	AP008712.1	HNsq0238	[30]
B4	AP008788.1	NDsq0149	[30]
B4	AP008793.1	NDsq0159	[30]
B4	AP008831.1	JDsq0009	[30]
B4	AP008842.1	JDsq0022	[30]
B4	AP008848.1	JDsq0029	[30]
B4	AP008856.1	JDsq0037	[30]
B4	AP008879.1	JDsq0062	[30]
B4	AP008889.1	JDsq0073	[30]
B4	AP008898.1	JDsq0082	[30]
B4	AP008899.1	JDsq0083	[30]
B4	AP008900.1	JDsq0084	[30]
B4	AP008904.1	JDsq0088	[30]
B4	AP008912.1	JDsq0096	[30]
B4	AP008917.1	JDsq0101	[30]
B4	AP008920.1	JDsq0106	[30]
B4	AP009436.1	mdmd18	[54]
B4	AP009444.1	mdmd26	[54]
B4	AP009450.1	mdmd32	[54]
B4	AP009456.1	mdmd38	[54]
B4	AP009457.1	mdmd39	[54]
B4	AP009461.1	mdmd43	[54]
B4	AP009463.1	mdmd45	[54]
B4	AP009471.1	mdmd53	[54]
B4	AP010671.1	SCsq0011	[56]
B4	AP010679.1	SCsq0019	[56]
B4	AP010696.1	SCsq0036	[56]
B4	AP010704.1	SCsq0044	[56]
B4	AP010705.1	SCsq0045	[56]
B4	AP010718.1	SCsq0058	[56]
B4	AP010733.1	SCsq0073	[56]
B4	AP010735.1	SCsq0075	[56]
B4	AP010740.1	SCsq0080	[56]
B4	AP010755.1	SCsq0095	[56]
B4	AP010757.1	SCsq0098	[56]
B4	AP010769.1	SCsq0110	[56]
B4	AP010835.1	CB1068	[59]
B4	AP010836.1	IG1089	[59]
B4	AP011002.1	SPsq0036	[58]
B4	AP011003.1	SPsq0037	[58]
B4	AP011018.1	SPsq0052	[58]
B4	AP011028.1	SPsq0063	[58]
B4	AP011043.1	SPsq0080	[58]
B4	AP011058.1	SPsq0095	[58]
B5	AP008263.1	TCsq0004	[30]
B5	AP008273.1	TCsq0014	[30]
B5	AP008284.1	TCsq0025	[30]
B5	AP008288.1	TCsq0029	[30]
B5	AP008323.1	TCsq0064	[30]
B5	AP008371.1	PDsq0033	[30]
B5	AP008403.1	PDsq0089	[30]
B5	AP008451.1	KAsq0013	[30]
B5	AP008465.1	KAsq0027	[30]
B5	AP008488.1	KAsq0050	[30]
B5	AP008491.1	KAsq0053	[30]
B5	AP008518.1	KAsq0081	[30]
B5	AP008546.1	ONsq0015	[30]
B5	AP008552.1	ONsq0025	[30]	CORRECTED
B5	AP008566.1	ONsq0042	[30]
B5	AP008580.1	ONsq0066	[30]
B5	AP008584.1	ONsq0070	[30]
B5	AP008631.1	ONsq0150	[30]
B5	AP008687.1	HNsq0211	[30]
B5	AP008737.1	NDsq0020	[30]
B5	AP008751.1	NDsq0056	[30]
B5	AP008781.1	NDsq0126	[30]
B5	AP008802.1	NDsq0179	[30]
B5	AP008827.1	JDsq0005	[30]
B5	AP008846.1	JDsq0027	[30]
B5	AP008847.1	JDsq0028	[30]
B5	AP008852.1	JDsq0033	[30]
B5	AP008875.1	JDsq0058	[30]
B5	AP008910.1	JDsq0094	[30]
B5	AP009425.1	mdmd7	[54]
B5	AP010686.1	SCsq0026	[56]
B5	AP010689.1	SCsq0029	[56]
B5	AP010761.1	SCsq0102	[56]
B5	AP010771.1	SCsq0112	[56]
B5	AP011050.1	SPsq0087	[58]
B5	AP011059.1	SPsq0096	[58]
B5	DQ112865.2	AS28	[55]	CODING REGION
D4	AF346989.1	Japanese	[53]
D4	AF346990.1	Japanese	[53]
D4	AP008251.1	GCsq0009	[30]
D4	AP008252.1	GCsq0014	[30]
D4	AP008254.1	GCsq0017	[30]
D4	AP008255.1	GCsq0019	[30]
D4	AP008256.1	GCsq0020	[30]
D4	AP008264.1	TCsq0005	[30]
D4	AP008267.1	TCsq0008	[30]
D4	AP008268.1	TCsq0009	[30]
D4	AP008272.1	TCsq0013	[30]
D4	AP008275.1	TCsq0016	[30]
D4	AP008277.1	TCsq0018	[30]
D4	AP008278.1	TCsq0019	[30]	CORRECTED
D4	AP008285.1	TCsq0026	[30]
D4	AP008286.1	TCsq0027	[30]
D4	AP008287.1	TCsq0028	[30]
D4	AP008291.1	TCsq0032	[30]
D4	AP008292.1	TCsq0033	[30]
D4	AP008293.1	TCsq0034	[30]
D4	AP008296.1	TCsq0037	[30]
D4	AP008300.1	TCsq0041	[30]
D4	AP008302.1	TCsq0043	[30]
D4	AP008303.1	TCsq0044	[30]
D4	AP008309.1	TCsq0050	[30]
D4	AP008312.1	TCsq0053	[30]
D4	AP008314.1	TCsq0055	[30]
D4	AP008318.1	TCsq0059	[30]
D4	AP008320.1	TCsq0061	[30]
D4	AP008321.1	TCsq0062	[30]
D4	AP008326.1	TCsq0067	[30]
D4	AP008329.1	TCsq0070	[30]
D4	AP008331.1	TCsq0072	[30]
D4	AP008332.1	TCsq0073	[30]
D4	AP008333.1	TCsq0074	[30]
D4	AP008334.1	TCsq0075	[30]
D4	AP008337.1	TCsq0078	[30]
D4	AP008339.1	TCsq0080	[30]
D4	AP008344.1	TCsq0085	[30]
D4	AP008348.1	PDsq0005	[30]
D4	AP008352.1	PDsq0010	[30]
D4	AP008356.1	PDsq0016	[30]
D4	AP008357.1	PDsq0017	[30]
D4	AP008361.1	PDsq0023	[30]
D4	AP008366.1	PDsq0028	[30]
D4	AP008368.1	PDsq0030	[30]
D4	AP008369.1	PDsq0031	[30]
D4	AP008380.1	PDsq0045	[30]
D4	AP008382.1	PDsq0048	[30]
D4	AP008383.1	PDsq0049	[30]
D4	AP008388.1	PDsq0057	[30]
D4	AP008390.1	PDsq0060	[30]
D4	AP008391.1	PDsq0061	[30]
D4	AP008392.1	PDsq0065	[30]
D4	AP008395.1	PDsq0071	[30]
D4	AP008397.1	PDsq0073	[30]
D4	AP008398.1	PDsq0074	[30]
D4	AP008399.1	PDsq0078	[30]
D4	AP008408.1	PDsq0098	[30]
D4	AP008410.1	PDsq0100	[30]
D4	AP008411.1	PDsq0101	[30]
D4	AP008413.1	PDsq0110	[30]
D4	AP008416.1	PDsq0113	[30]
D4	AP008418.1	PDsq0116	[30]
D4	AP008422.1	PDsq0120	[30]
D4	AP008424.1	PDsq0122	[30]
D4	AP008428.1	PDsq0127	[30]
D4	AP008431.1	PDsq0131	[30]
D4	AP008432.1	PDsq0134	[30]
D4	AP008434.1	PDsq0136	[30]
D4	AP008438.1	PDsq0142	[30]
D4	AP008440.1	PDsq0144	[30]
D4	AP008444.1	KAsq0006	[30]
D4	AP008447.1	KAsq0009	[30]
D4	AP008449.1	KAsq0011	[30]
D4	AP008453.1	KAsq0015	[30]
D4	AP008457.1	KAsq0019	[30]
D4	AP008458.1	KAsq0020	[30]
D4	AP008462.1	KAsq0024	[30]
D4	AP008463.1	KAsq0025	[30]
D4	AP008467.1	KAsq0029	[30]
D4	AP008468.1	KAsq0030	[30]
D4	AP008476.1	KAsq0038	[30]
D4	AP008477.1	KAsq0039	[30]
D4	AP008479.1	KAsq0041	[30]
D4	AP008480.1	KAsq0042	[30]
D4	AP008481.1	KAsq0043	[30]
D4	AP008487.1	KAsq0049	[30]
D4	AP008489.1	KAsq0051	[30]
D4	AP008493.1	KAsq0055	[30]
D4	AP008494.1	KAsq0056	[30]
D4	AP008496.1	KAsq0058	[30]
D4	AP008497.1	KAsq0059	[30]
D4	AP008499.1	KAsq0061	[30]
D4	AP008501.1	KAsq0063	[30]
D4	AP008502.1	KAsq0064	[30]
D4	AP008506.1	KAsq0068	[30]
D4	AP008520.1	KAsq0083	[30]
D4	AP008523.1	KAsq0086	[30]
D4	AP008524.1	KAsq0087	[30]
D4	AP008526.1	KAsq0089	[30]
D4	AP008527.1	KAsq0090	[30]
D4	AP008530.1	KAsq0093	[30]
D4	AP008533.1	KAsq0096	[30]
D4	AP008539.1	ONsq0005	[30]
D4	AP008542.1	ONsq0011	[30]
D4	AP008543.1	ONsq0012	[30]
D4	AP008544.1	ONsq0013	[30]
D4	AP008545.1	ONsq0014	[30]
D4	AP008549.1	ONsq0019	[30]
D4	AP008551.1	ONsq0023	[30]
D4	AP008557.1	ONsq0033	[30]
D4	AP008559.1	ONsq0035	[30]
D4	AP008560.1	ONsq0036	[30]
D4	AP008561.1	ONsq0037	[30]
D4	AP008564.1	ONsq0040	[30]
D4	AP008565.1	ONsq0041	[30]
D4	AP008574.1	ONsq0055	[30]
D4	AP008575.1	ONsq0059	[30]
D4	AP008578.1	ONsq0063	[30]
D4	AP008579.1	ONsq0065	[30]
D4	AP008582.1	ONsq0068	[30]
D4	AP008583.1	ONsq0069	[30]
D4	AP008587.1	ONsq0079	[30]
D4	AP008589.1	ONsq0082	[30]
D4	AP008598.1	ONsq0095	[30]
D4	AP008602.1	ONsq0100	[30]
D4	AP008609.1	ONsq0112	[30]
D4	AP008611.1	ONsq0115	[30]
D4	AP008612.1	ONsq0119	[30]
D4	AP008614.1	ONsq0121	[30]
D4	AP008624.1	ONsq0138	[30]
D4	AP008627.1	ONsq0142	[30]
D4	AP008628.1	ONsq0143	[30]
D4	AP008632.1	ONsq0151	[30]
D4	AP008633.1	HNsq0006	[30]
D4	AP008634.1	HNsq0018	[30]
D4	AP008636.1	HNsq0054	[30]
D4	AP008637.1	HNsq0117	[30]
D4	AP008638.1	HNsq0118	[30]
D4	AP008641.1	HNsq0154	[30]
D4	AP008646.1	HNsq0159	[30]
D4	AP008649.1	HNsq0162	[30]
D4	AP008651.1	HNsq0164	[30]
D4	AP008652.1	HNsq0165	[30]
D4	AP008655.1	HNsq0168	[30]
D4	AP008656.1	HNsq0169	[30]
D4	AP008659.1	HNsq0172	[30]
D4	AP008663.1	HNsq0176	[30]
D4	AP008670.1	HNsq0183	[30]
D4	AP008672.1	HNsq0185	[30]
D4	AP008675.1	HNsq0188	[30]
D4	AP008676.1	HNsq0189	[30]
D4	AP008681.1	HNsq0194	[30]
D4	AP008684.1	HNsq0208	[30]
D4	AP008685.1	HNsq0209	[30]
D4	AP008690.1	HNsq0214	[30]
D4	AP008693.1	HNsq0217	[30]
D4	AP008697.1	HNsq0221	[30]
D4	AP008698.1	HNsq0222	[30]
D4	AP008700.1	HNsq0224	[30]
D4	AP008703.1	HNsq0227	[30]
D4	AP008706.1	HNsq0232	[30]
D4	AP008708.1	HNsq0234	[30]
D4	AP008709.1	HNsq0235	[30]
D4	AP008715.1	HNsq0241	[30]
D4	AP008718.1	HNsq0244	[30]
D4	AP008724.1	HNsq0250	[30]
D4	AP008730.1	NDsq0003	[30]
D4	AP008732.1	NDsq0011	[30]
D4	AP008738.1	NDsq0022	[30]
D4	AP008739.1	NDsq0026	[30]
D4	AP008745.1	NDsq0042	[30]
D4	AP008746.1	NDsq0044	[30]
D4	AP008749.1	NDsq0047	[30]
D4	AP008754.1	NDsq0064	[30]
D4	AP008757.1	NDsq0068	[30]
D4	AP008759.1	NDsq0073	[30]
D4	AP008765.1	NDsq0097	[30]
D4	AP008767.1	NDsq0101	[30]
D4	AP008768.1	NDsq0103	[30]
D4	AP008770.1	NDsq0105	[30]
D4	AP008772.1	NDsq0107	[30]
D4	AP008773.1	NDsq0108	[30]
D4	AP008776.1	NDsq0116	[30]	CORRECTED
D4	AP008778.1	NDsq0118	[30]
D4	AP008780.1	NDsq0124	[30]
D4	AP008782.1	NDsq0130	[30]
D4	AP008786.1	NDsq0140	[30]
D4	AP008787.1	NDsq0146	[30]
D4	AP008789.1	NDsq0151	[30]
D4	AP008795.1	NDsq0162	[30]
D4	AP008796.1	NDsq0163	[30]
D4	AP008804.1	NDsq0184	[30]
D4	AP008805.1	NDsq0186	[30]
D4	AP008806.1	NDsq0188	[30]
D4	AP008810.1	NDsq0193	[30]
D4	AP008811.1	NDsq0194	[30]
D4	AP008812.1	NDsq0199	[30]
D4	AP008814.1	NDsq0205	[30]
D4	AP008817.1	NDsq0209	[30]
D4	AP008819.1	NDsq0212	[30]
D4	AP008825.1	JDsq0001	[30]
D4	AP008826.1	JDsq0003	[30]
D4	AP008830.1	JDsq0008	[30]
D4	AP008834.1	JDsq0012	[30]
D4	AP008838.1	JDsq0016	[30]
D4	AP008839.1	JDsq0017	[30]
D4	AP008844.1	JDsq0024	[30]
D4	AP008849.1	JDsq0030	[30]
D4	AP008851.1	JDsq0032	[30]
D4	AP008855.1	JDsq0036	[30]
D4	AP008857.1	JDsq0038	[30]
D4	AP008858.1	JDsq0039	[30]
D4	AP008862.1	JDsq0044	[30]
D4	AP008866.1	JDsq0048	[30]	CORRECTED
D4	AP008868.1	JDsq0050	[30]
D4	AP008869.1	JDsq0051	[30]
D4	AP008871.1	JDsq0053	[30]
D4	AP008872.1	JDsq0054	[30]
D4	AP008876.1	JDsq0059	[30]
D4	AP008880.1	JDsq0063	[30]
D4	AP008881.1	JDsq0064	[30]
D4	AP008888.1	JDsq0072	[30]
D4	AP008890.1	JDsq0074	[30]
D4	AP008891.1	JDsq0075	[30]
D4	AP008896.1	JDsq0080	[30]
D4	AP008903.1	JDsq0087	[30]
D4	AP008905.1	JDsq0089	[30]
D4	AP008907.1	JDsq0091	[30]
D4	AP008908.1	JDsq0092	[30]
D4	AP008916.1	JDsq0100	[30]
D4	AP009419.1	mdmd1	[54]
D4	AP009422.1	mdmd4	[54]
D4	AP009428.1	mdmd10	[54]
D4	AP009430.1	mdmd12	[54]
D4	AP009431.1	mdmd13	[54]
D4	AP009432.1	mdmd14	[54]
D4	AP009433.1	mdmd15	[54]
D4	AP009437.1	mdmd19	[54]
D4	AP009441.1	mdmd23	[54]
D4	AP009442.1	mdmd24	[54]
D4	AP009445.1	mdmd27	[54]
D4	AP009448.1	mdmd30	[54]
D4	AP009449.1	mdmd31	[54]
D4	AP009453.1	mdmd35	[54]
D4	AP009462.1	mdmd44	[54]
D4	AP009464.1	mdmd46	[54]
D4	AP009465.1	mdmd47	[54]
D4	AP009467.1	mdmd49	[54]
D4	AP009469.1	mdmd51	[54]
D4	AP009472.1	mdmd54	[54]
D4	AP010663.1	SCsq0003	[56]
D4	AP010666.1	SCsq0006	[56]
D4	AP010667.1	SCsq0007	[56]
D4	AP010669.1	SCsq0009	[56]
D4	AP010673.1	SCsq0013	[56]
D4	AP010676.1	SCsq0016	[56]
D4	AP010677.1	SCsq0017	[56]
D4	AP010678.1	SCsq0018	[56]
D4	AP010682.1	SCsq0022	[56]
D4	AP010688.1	SCsq0028	[56]
D4	AP010691.1	SCsq0031	[56]
D4	AP010693.1	SCsq0033	[56]
D4	AP010694.1	SCsq0034	[56]
D4	AP010695.1	SCsq0035	[56]
D4	AP010697.1	SCsq0037	[56]
D4	AP010700.1	SCsq0040	[56]
D4	AP010702.1	SCsq0042	[56]
D4	AP010707.1	SCsq0047	[56]
D4	AP010710.1	SCsq0050	[56]
D4	AP010711.1	SCsq0051	[56]
D4	AP010712.1	SCsq0052	[56]
D4	AP010713.1	SCsq0053	[56]
D4	AP010714.1	SCsq0054	[56]
D4	AP010715.1	SCsq0055	[56]
D4	AP010720.1	SCsq0060	[56]
D4	AP010721.1	SCsq0061	[56]
D4	AP010723.1	SCsq0063	[56]
D4	AP010726.1	SCsq0066	[56]
D4	AP010727.1	SCsq0067	[56]
D4	AP010729.1	SCsq0069	[56]
D4	AP010732.1	SCsq0072	[56]
D4	AP010737.1	SCsq0077	[56]
D4	AP010741.1	SCsq0081	[56]
D4	AP010742.1	SCsq0082	[56]
D4	AP010749.1	SCsq0089	[56]
D4	AP010751.1	SCsq0091	[56]
D4	AP010752.1	SCsq0092	[56]
D4	AP010756.1	SCsq0097	[56]
D4	AP010759.1	SCsq0100	[56]
D4	AP010760.1	SCsq0101	[56]
D4	AP010762.1	SCsq0103	[56]
D4	AP010764.1	SCsq0105	[56]
D4	AP010765.1	SCsq0106	[56]
D4	AP010766.1	SCsq0107	[56]
D4	AP010770.1	SCsq0111	[56]
D4	AP010830.1	AC1044	[59]
D4	AP010831.1	OY1056	[59]
D4	AP010973.1	SPsq0006	[58]
D4	AP010974.1	SPsq0007	[58]
D4	AP010977.1	SPsq0010	[58]
D4	AP010978.1	SPsq0011	[58]
D4	AP010981.1	SPsq0015	[58]
D4	AP010982.1	SPsq0016	[58]
D4	AP010983.1	SPsq0017	[58]
D4	AP010984.1	SPsq0018	[58]
D4	AP010985.1	SPsq0019	[58]
D4	AP010987.1	SPsq0021	[58]
D4	AP010988.1	SPsq0022	[58]
D4	AP010990.1	SPsq0024	[58]
D4	AP010991.1	SPsq0025	[58]
D4	AP010999.1	SPsq0033	[58]
D4	AP011000.1	SPsq0034	[58]
D4	AP011001.1	SPsq0035	[58]
D4	AP011004.1	SPsq0038	[58]
D4	AP011005.1	SPsq0039	[58]
D4	AP011008.1	SPsq0042	[58]
D4	AP011010.1	SPsq0044	[58]
D4	AP011012.1	SPsq0046	[58]
D4	AP011013.1	SPsq0047	[58]
D4	AP011015.1	SPsq0049	[58]
D4	AP011021.1	SPsq0055	[58]
D4	AP011029.1	SPsq0064	[58]
D4	AP011032.1	SPsq0067	[58]
D4	AP011033.1	SPsq0069	[58]
D4	AP011035.1	SPsq0071	[58]
D4	AP011036.1	SPsq0072	[58]
D4	AP011040.1	SPsq0077	[58]
D4	AP011041.1	SPsq0078	[58]
D4	AP011042.1	SPsq0079	[58]
D4	AP011047.1	SPsq0084	[58]
D4	AP011051.1	SPsq0088	[58]
D4	AP011052.1	SPsq0089	[58]
D4	AP011053.1	SPsq0090	[58]
D4	AP011055.1	SPsq0092	[58]
D4	DQ112864.2	AS05	[55]	CODING REGION
D4	DQ112867.2	AS07	[55]	CODING REGION
D4	DQ112868.2	AS27	[55]	CODING REGION
D4	EU597488.1	NA18977	[57]
D5	AP008250.1	GCsq0008	[30]
D5	AP008258.1	GCsq0022	[30]
D5	AP008259.1	GCsq0033	[30]	CORRECTED
D5	AP008260.1	TCsq0001	[30]
D5	AP008271.1	TCsq0012	[30]
D5	AP008283.1	TCsq0024	[30]
D5	AP008289.1	TCsq0030	[30]
D5	AP008315.1	TCsq0056	[30]
D5	AP008345.1	PDsq0002	[30]
D5	AP008375.1	PDsq0037	[30]
D5	AP008407.1	PDsq0097	[30]
D5	AP008409.1	PDsq0099	[30]
D5	AP008437.1	PDsq0141	[30]
D5	AP008460.1	KAsq0022	[30]
D5	AP008486.1	KAsq0048	[30]
D5	AP008519.1	KAsq0082	[30]
D5	AP008536.1	KAsq0100	[30]
D5	AP008568.1	ONsq0046	[30]
D5	AP008572.1	ONsq0052	[30]
D5	AP008619.1	ONsq0128	[30]
D5	AP008626.1	ONsq0141	[30]
D5	AP008674.1	HNsq0187	[30]
D5	AP008769.1	NDsq0104	[30]
D5	AP008771.1	NDsq0106	[30]
D5	AP008777.1	NDsq0117	[30]	CORRECTED
D5	AP008813.1	NDsq0202	[30]
D5	AP008818.1	NDsq0210	[30]
D5	AP008828.1	JDsq0006	[30]
D5	AP008854.1	JDsq0035	[30]
D5	AP009424.1	mdmd6	[54]
D5	AP010708.1	SCsq0048	[56]
D5	AP010743.1	SCsq0083	[56]
D5	AP010971.1	SPsq0002	[58]
D5	AP010972.1	SPsq0005	[58]
D5	AP011023.1	SPsq0057	[58]
D5	AP011034.1	SPsq0070	[58]
D6	AP008865.1	JDsq0047	[30]
D6	AP011006.1	SPsq0040	[58]
D6	AP011054.1	SPsq0091	[58]
F1	AP008279.1	TCsq0020	[30]
F1	AP008338.1	TCsq0079	[30]
F1	AP008347.1	PDsq0004	[30]
F1	AP008475.1	KAsq0037	[30]
F1	AP008658.1	HNsq0171	[30]
F1	AP008667.1	HNsq0180	[30]
F1	AP008679.1	HNsq0192	[30]
F1	AP008691.1	HNsq0215	[30]
F1	AP008701.1	HNsq0225	[30]
F1	AP008733.1	NDsq0015	[30]
F1	AP008774.1	NDsq0109	[30]
F1	AP008798.1	NDsq0167	[30]	CORRECTED
F1	AP008906.1	JDsq0090	[30]
F1	AP009440.1	mdmd22	[54]
F1	AP009474.1	mdmd56	[54]
F1	AP010664.1	SCsq0004	[56]
F1	AP010728.1	SCsq0068	[56]
F1	AP010731.1	SCsq0071	[56]
F1	AP010738.1	SCsq0078	[56]
F1	AP010754.1	SCsq0094	[56]
F1	AP010837.1	TK1079	[59]
F1	AP010975.1	SPsq0008	[58]
F1	AP011011.1	SPsq0045	[58]
F1	AP011025.1	SPsq0060	[58]
F1	AP011031.1	SPsq0066	[58]
F2	AP008306.1	TCsq0047	[30]	CORRECTED
F2	AP008328.1	TCsq0069	[30]
F2	AP008362.1	PDsq0024	[30]
F2	AP008421.1	PDsq0119	[30]
F2	AP008441.1	KAsq0001	[30]
F2	AP008446.1	KAsq0008	[30]
F2	AP008473.1	KAsq0035	[30]
F2	AP008478.1	KAsq0040	[30]
F2	AP008490.1	KAsq0052	[30]
F2	AP008498.1	KAsq0060	[30]
F2	AP008508.1	KAsq0070	[30]
F2	AP008577.1	ONsq0062	[30]
F2	AP008591.1	ONsq0084	[30]
F2	AP008616.1	ONsq0123	[30]
F2	AP008648.1	HNsq0161	[30]
F2	AP008692.1	HNsq0216	[30]
F2	AP008713.1	HNsq0239	[30]
F2	AP008716.1	HNsq0242	[30]
F2	AP008717.1	HNsq0243	[30]
F2	AP008763.1	NDsq0087	[30]
F2	AP008808.1	NDsq0190	[30]
F2	AP008820.1	NDsq0214	[30]
F2	AP008864.1	JDsq0046	[30]
F2	AP008892.1	JDsq0076	[30]
F2	AP008919.1	JDsq0104	[30]
F2	AP010670.1	SCsq0010	[56]
F2	AP010683.1	SCsq0023	[56]
F2	AP010706.1	SCsq0046	[56]
F4	AP008683.1	HNsq0205	[30]
F4	AP008744.1	NDsq0041	[30]
F4	AP010980.1	SPsq0014	[58]
G	AP008294.1	TCsq0035	[30]
G	AP008301.1	TCsq0042	[30]
G	AP008304.1	TCsq0045	[30]
G	AP008313.1	TCsq0054	[30]
G	AP008319.1	TCsq0060	[30]
G	AP008342.1	TCsq0083	[30]
G	AP008358.1	PDsq0018	[30]
G	AP008360.1	PDsq0022	[30]
G	AP008374.1	PDsq0036	[30]
G	AP008377.1	PDsq0042	[30]
G	AP008379.1	PDsq0044	[30]
G	AP008386.1	PDsq0054	[30]
G	AP008389.1	PDsq0058	[30]
G	AP008401.1	PDsq0080	[30]
G	AP008417.1	PDsq0115	[30]
G	AP008427.1	PDsq0126	[30]
G	AP008442.1	KAsq0002	[30]
G	AP008445.1	KAsq0007	[30]
G	AP008448.1	KAsq0010	[30]
G	AP008452.1	KAsq0014	[30]
G	AP008454.1	KAsq0016	[30]
G	AP008484.1	KAsq0046	[30]
G	AP008500.1	KAsq0062	[30]
G	AP008505.1	KAsq0067	[30]
G	AP008511.1	KAsq0073	[30]
G	AP008515.1	KAsq0078	[30]
G	AP008528.1	KAsq0091	[30]
G	AP008535.1	KAsq0098	[30]
G	AP008537.1	ONsq0001	[30]
G	AP008569.1	ONsq0047	[30]
G	AP008573.1	ONsq0053	[30]
G	AP008593.1	ONsq0087	[30]
G	AP008613.1	ONsq0120	[30]
G	AP008615.1	ONsq0122	[30]
G	AP008618.1	ONsq0127	[30]
G	AP008645.1	HNsq0158	[30]
G	AP008662.1	HNsq0175	[30]
G	AP008668.1	HNsq0181	[30]
G	AP008680.1	HNsq0193	[30]
G	AP008696.1	HNsq0220	[30]
G	AP008720.1	HNsq0246	[30]
G	AP008722.1	HNsq0248	[30]
G	AP008753.1	NDsq0060	[30]
G	AP008760.1	NDsq0075	[30]
G	AP008792.1	NDsq0158	[30]
G	AP008800.1	NDsq0173	[30]
G	AP008809.1	NDsq0192	[30]
G	AP008816.1	NDsq0208	[30]
G	AP008833.1	JDsq0011	[30]
G	AP008836.1	JDsq0014	[30]
G	AP008845.1	JDsq0026	[30]
G	AP008859.1	JDsq0040	[30]
G	AP008861.1	JDsq0043	[30]
G	AP008884.1	JDsq0067	[30]
G	AP008885.1	JDsq0068	[30]
G	AP008894.1	JDsq0078	[30]
G	AP008897.1	JDsq0081	[30]
G	AP008909.1	JDsq0093	[30]
G	AP008911.1	JDsq0095	[30]
G	AP008915.1	JDsq0099	[30]
G	AP008918.1	JDsq0102	[30]
G	AP009446.1	mdmd28	[54]
G	AP009447.1	mdmd29	[54]
G	AP009454.1	mdmd36	[54]
G	AP009460.1	mdmd42	[54]
G	AP010665.1	SCsq0005	[56]
G	AP010684.1	SCsq0024	[56]
G	AP010690.1	SCsq0030	[56]
G	AP010703.1	SCsq0043	[56]
G	AP010753.1	SCsq0093	[56]
G	AP010768.1	SCsq0109	[56]
G	AP010772.1	SCsq0113	[56]
G	AP010829.1	CB1022	[59]
G	AP010992.1	SPsq0026	[58]
G	AP011017.1	SPsq0051	[58]
G	AP011049.1	SPsq0086	[58]
G	AP011057.1	SPsq0094	[58]
G	EU597571.1	NA18962	[57]
M10	AP008599.1	ONsq0096	[30]
M10	AP008719.1	HNsq0245	[30]
M10	AP008752.1	NDsq0057	[30]
M10	AP008783.1	NDsq0133	[30]
M10	AP010668.1	SCsq0008	[56]
M10	AP010748.1	SCsq0088	[56]
M11	AP008639.1	HNsq0152	[30]
M11	AP010716.1	SCsq0056	[56]
M11	AP010828.1	HO1019	[59]
M13	AP008370.1	PDsq0032	[30]
M13	AP008495.1	KAsq0057	[30]
M13	AP008623.1	ONsq0136	[30]
M13	AP008678.1	HNsq0191	[30]
M7a	AP008249.1	GCsq0007	[30]
M7a	AP008266.1	TCsq0007	[30]
M7a	AP008274.1	TCsq0015	[30]
M7a	AP008280.1	TCsq0021	[30]
M7a	AP008295.1	TCsq0036	[30]
M7a	AP008316.1	TCsq0057	[30]
M7a	AP008327.1	TCsq0068	[30]
M7a	AP008351.1	PDsq0008	[30]
M7a	AP008367.1	PDsq0029	[30]
M7a	AP008372.1	PDsq0034	[30]
M7a	AP008376.1	PDsq0038	[30]
M7a	AP008387.1	PDsq0056	[30]
M7a	AP008394.1	PDsq0068	[30]
M7a	AP008402.1	PDsq0088	[30]
M7a	AP008404.1	PDsq0094	[30]
M7a	AP008405.1	PDsq0095	[30]
M7a	AP008439.1	PDsq0143	[30]
M7a	AP008466.1	KAsq0028	[30]
M7a	AP008483.1	KAsq0045	[30]
M7a	AP008503.1	KAsq0065	[30]
M7a	AP008507.1	KAsq0069	[30]
M7a	AP008509.1	KAsq0071	[30]
M7a	AP008517.1	KAsq0080	[30]
M7a	AP008548.1	ONsq0017	[30]
M7a	AP008585.1	ONsq0072	[30]
M7a	AP008592.1	ONsq0086	[30]
M7a	AP008600.1	ONsq0097	[30]
M7a	AP008643.1	HNsq0156	[30]
M7a	AP008653.1	HNsq0166	[30]
M7a	AP008671.1	HNsq0184	[30]
M7a	AP008689.1	HNsq0213	[30]
M7a	AP008695.1	HNsq0219	[30]
M7a	AP008699.1	HNsq0223	[30]
M7a	AP008711.1	HNsq0237	[30]
M7a	AP008721.1	HNsq0247	[30]
M7a	AP008725.1	HNsq0251	[30]
M7a	AP008728.1	HNsq0254	[30]
M7a	AP008731.1	NDsq0006	[30]
M7a	AP008734.1	NDsq0016	[30]
M7a	AP008750.1	NDsq0052	[30]
M7a	AP008758.1	NDsq0070	[30]
M7a	AP008779.1	NDsq0121	[30]
M7a	AP008799.1	NDsq0168	[30]	CORRECTED
M7a	AP008801.1	NDsq0178	[30]	CORRECTED
M7a	AP008913.1	JDsq0097	[30]
M7a	AP009420.1	mdmd2	[54]
M7a	AP009423.1	mdmd5	[54]
M7a	AP009427.1	mdmd9	[54]
M7a	AP009435.1	mdmd17	[54]
M7a	AP009443.1	mdmd25	[54]
M7a	AP009451.1	mdmd33	[54]
M7a	AP009466.1	mdmd48	[54]
M7a	AP010672.1	SCsq0012	[56]
M7a	AP010680.1	SCsq0020	[56]
M7a	AP010692.1	SCsq0032	[56]
M7a	AP010717.1	SCsq0057	[56]
M7a	AP010730.1	SCsq0070	[56]
M7a	AP010747.1	SCsq0087	[56]
M7a	AP010750.1	SCsq0090	[56]
M7a	AP010763.1	SCsq0104	[56]
M7a	AP010824.1	CB1082	[59]
M7a	AP010825.1	GM1009	[59]
M7a	AP010826.1	SO1097	[59]
M7a	AP010986.1	SPsq0020	[58]
M7a	AP010997.1	SPsq0031	[58]
M7a	AP011009.1	SPsq0043	[58]
M7a	DQ112866.2	AS06	[55]	CODING REGION
M7b	AP008270.1	TCsq0011	[30]
M7b	AP008282.1	TCsq0023	[30]
M7b	AP008297.1	TCsq0038	[30]
M7b	AP008299.1	TCsq0040	[30]
M7b	AP008310.1	TCsq0051	[30]
M7b	AP008330.1	TCsq0071	[30]
M7b	AP008341.1	TCsq0082	[30]
M7b	AP008350.1	PDsq0007	[30]
M7b	AP008354.1	PDsq0013	[30]
M7b	AP008359.1	PDsq0020	[30]
M7b	AP008365.1	PDsq0027	[30]
M7b	AP008429.1	PDsq0128	[30]
M7b	AP008455.1	KAsq0017	[30]
M7b	AP008469.1	KAsq0031	[30]
M7b	AP008485.1	KAsq0047	[30]
M7b	AP008514.1	KAsq0077	[30]
M7b	AP008541.1	ONsq0010	[30]
M7b	AP008555.1	ONsq0029	[30]
M7b	AP008571.1	ONsq0050	[30]
M7b	AP008586.1	ONsq0074	[30]
M7b	AP008588.1	ONsq0081	[30]
M7b	AP008621.1	ONsq0134	[30]
M7b	AP008625.1	ONsq0140	[30]
M7b	AP008686.1	HNsq0210	[30]
M7b	AP008729.1	NDsq0001	[30]
M7b	AP008794.1	NDsq0161	[30]
M7b	AP008797.1	NDsq0165	[30]
M7b	AP008887.1	JDsq0071	[30]
M7b	AP008902.1	JDsq0086	[30]
M7b	AP009421.1	mdmd3	[54]
M7b	AP009459.1	mdmd41	[54]
M7b	AP010661.1	SCsq0001	[56]
M7b	AP010681.1	SCsq0021	[56]
M7b	AP010685.1	SCsq0025	[56]
M7b	AP010698.1	SCsq0038	[56]
M7b	AP010719.1	SCsq0059	[56]
M7b	AP010739.1	SCsq0079	[56]
M7b	AP010758.1	SCsq0099	[56]
M7b	AP010979.1	SPsq0012	[58]
M7b	AP010993.1	SPsq0027	[58]
M7b	AP010996.1	SPsq0030	[58]
M7b	AP011022.1	SPsq0056	[58]
M7b	AP011039.1	SPsq0076	[58]
M7b	AP011048.1	SPsq0085	[58]
M7c	AP008336.1	TCsq0077	[30]	CORRECTED
M7c	AP008647.1	HNsq0160	[30]
M7c	AP008755.1	NDsq0066	[30]
M7c	AP008886.1	JDsq0069	[30]
M7c	AP010827.1	FS1040	[59]
M8a	AP008373.1	PDsq0035	[30]
M8a	AP008435.1	PDsq0137	[30]
M8a	AP008531.1	KAsq0094	[30]
M8a	AP008705.1	HNsq0231	[30]
M8a	AP008727.1	HNsq0253	[30]
M8a	AP008735.1	NDsq0017	[30]
M8a	AP008736.1	NDsq0018	[30]
M8a	AP008803.1	NDsq0181	[30]	CORRECTED
M8a	AP008807.1	NDsq0189	[30]
M8a	AP008823.1	NDsq0219	[30]
M8a	AP011056.1	SPsq0093	[58]
M8-C	AP008311.1	TCsq0052	[30]
M8-C	AP008664.1	HNsq0177	[30]
M8-Z	AP008305.1	TCsq0046	[30]
M8-Z	AP008381.1	PDsq0047	[30]
M8-Z	AP008419.1	PDsq0117	[30]
M8-Z	AP008426.1	PDsq0125	[30]
M8-Z	AP008553.1	ONsq0027	[30]
M8-Z	AP008756.1	NDsq0067	[30]
M8-Z	AP008829.1	JDsq0007	[30]
M8-Z	AP008841.1	JDsq0021	[30]
M8-Z	AP011007.1	SPsq0041	[58]
M8-Z	AP011044.1	SPsq0081	[58]
M9	AP008353.1	PDsq0011	[30]
M9	AP008378.1	PDsq0043	[30]
M9	AP008629.1	ONsq0144	[30]
M9	AP008677.1	HNsq0190	[30]
M9	AP008702.1	HNsq0226	[30]
M9	AP008704.1	HNsq0228	[30]
M9	AP008710.1	HNsq0236	[30]
M9	AP008766.1	NDsq0099	[30]
M9	AP008815.1	NDsq0207	[30]
M9	AP008860.1	JDsq0041	[30]
M9	AP008863.1	JDsq0045	[30]
M9	AP010662.1	SCsq0002	[56]
M9	AP010687.1	SCsq0027	[56]
M9	AP010767.1	SCsq0108	[56]
M9	AP011019.1	SPsq0053	[58]
N9a	AP008261.1	TCsq0002	[30]
N9a	AP008317.1	TCsq0058	[30]
N9a	AP008385.1	PDsq0053	[30]
N9a	AP008400.1	PDsq0079	[30]
N9a	AP008406.1	PDsq0096	[30]
N9a	AP008414.1	PDsq0111	[30]
N9a	AP008420.1	PDsq0118	[30]
N9a	AP008430.1	PDsq0130	[30]
N9a	AP008443.1	KAsq0005	[30]
N9a	AP008456.1	KAsq0018	[30]
N9a	AP008513.1	KAsq0075	[30]
N9a	AP008522.1	KAsq0085	[30]
N9a	AP008525.1	KAsq0088	[30]
N9a	AP008554.1	ONsq0028	[30]
N9a	AP008558.1	ONsq0034	[30]
N9a	AP008590.1	ONsq0083	[30]
N9a	AP008608.1	ONsq0111	[30]
N9a	AP008630.1	ONsq0148	[30]
N9a	AP008642.1	HNsq0155	[30]
N9a	AP008673.1	HNsq0186	[30]
N9a	AP008714.1	HNsq0240	[30]
N9a	AP008726.1	HNsq0252	[30]
N9a	AP008742.1	NDsq0032	[30]
N9a	AP008775.1	NDsq0110	[30]
N9a	AP008824.1	NDsq0220	[30]
N9a	AP008832.1	JDsq0010	[30]
N9a	AP008840.1	JDsq0020	[30]
N9a	AP008843.1	JDsq0023	[30]
N9a	AP008850.1	JDsq0031	[30]
N9a	AP008870.1	JDsq0052	[30]
N9a	AP008873.1	JDsq0055	[30]
N9a	AP008877.1	JDsq0060	[30]
N9a	AP008882.1	JDsq0065	[30]
N9a	AP008895.1	JDsq0079	[30]
N9a	AP009426.1	mdmd8	[54]
N9a	AP009434.1	mdmd16	[54]
N9a	AP009438.1	mdmd20	[54]
N9a	AP009458.1	mdmd40	[54]
N9a	AP009470.1	mdmd52	[54]
N9a	AP009473.1	mdmd55	[54]
N9a	AP010674.1	SCsq0014	[56]
N9a	AP010725.1	SCsq0065	[56]
N9a	AP010734.1	SCsq0074	[56]
N9a	AP010736.1	SCsq0076	[56]
N9a	AP010744.1	SCsq0084	[56]
N9a	AP010995.1	SPsq0029	[58]
N9a	AP011014.1	SPsq0048	[58]
N9a	AP011016.1	SPsq0050	[58]
N9a	AP011020.1	SPsq0054	[58]
N9a	AP011045.1	SPsq0082	[58]
N9a	AP011046.1	SPsq0083	[58]
N9b	AP008464.1	KAsq0026	[30]
N9b	AP008474.1	KAsq0036	[30]
N9b	AP008504.1	KAsq0066	[30]
N9b	AP008529.1	KAsq0092	[30]
N9b	AP008556.1	ONsq0032	[30]
N9b	AP008605.1	ONsq0105	[30]
N9b	AP008607.1	ONsq0110	[30]
N9b	AP008610.1	ONsq0114	[30]
N9b	AP008620.1	ONsq0130	[30]
N9b	AP008635.1	HNsq0030	[30]
N9b	AP008660.1	HNsq0173	[30]
N9b	AP008666.1	HNsq0179	[30]
N9b	AP008740.1	NDsq0027	[30]
N9b	AP008784.1	NDsq0138	[30]
N9b	AP008790.1	NDsq0153	[30]
N9b	AP008821.1	NDsq0216	[30]
N9b	AP008837.1	JDsq0015	[30]
N9b	AP008901.1	JDsq0085	[30]
N9b	AP009475.1	mdmd57	[54]
N9b	AP010722.1	SCsq0062	[56]
N9b	AP010834.1	KN221	[59]
N9b	AP010970.1	SPsq0001	[58]
R11	AP010998.1	SPsq0032	[58]
Y	AP008534.1	KAsq0097	[30]
Y	AP008723.1	HNsq0249	[30]
Y	AP008764.1	NDsq0088	[30]
Y	AP009439.1	mdmd21	[54]
